# Supplementary material for: The polyamino‐isoprenyl enhancer NV716 enables the antibacterial activity of two families of multi‐target inhibitors against the ESKAPEE bacterium Enterobacter cloacae
Source: mLife. 2025 Jun 25;4(3):259–74. doi: 10.1002/mlf2.70014 (PMC12207906; doi:10.1002/mlf2.70014)
Supplement: Supplementary file 2 — Additional file 2: Tables S3‐S5, Target proteins identified from En. cloacae ATCC 23355 culture, through CC‐ABPP by LC‐ESI‐MS/MS analysis, using iBP yne OX or CyC 32yne probes in the presence of NV716; Table S6, Target proteins identified from Pseudomonas aeruginosa PAO1 total lysate, through CC‐ABPP by LC‐ESI‐MS/MS analysis, using the CyC 32yne probe (XLSX). [file MLF2-4-259-s001.xlsx]

## Sheet: Overview
Overview Supplementary Tables
Table S3	iBPyneOX target proteins identified from E. cloacae ATCC 23355 culture in the presence of NV716, through CC-ABPP by LC-ESI-MS/MS analysis by applying a p-value <0.01 and a fold change (Log2) ≥1.2	Suppl. Table 3
Table S4	CyC32yne target proteins identified from E. cloacae ATCC 23355 culture in the presence of NV716, through CC-ABPP by LC-ESI-MS/MS analysis by applying a p-value <0.01 and a fold change (Log2) ≥1.2	Suppl. Table 4
Table S5	Proteins differentially captured from E. cloacae ATCC 23355 culture by iBPyneOX and CyC32yne in the presence of NV716, through CC-ABPP and identified by LC-ESI-MS/MS analysis by applying a p-value <0.01 and a fold change (Log2) ≥1.2	Suppl. Table 5
Table S6	CyC32yne target proteins identified in P. aeruginosa PAO1 lysate through CC-ABPP by LC-ESI-MS/MS analysis by applying a p-value <0.05 and a fold change (Log2) ≥1.0	Suppl. Table 6

## Sheet: Table S3
Table S3.	iBPyneOX target proteins identified from E. cloacae ATCC 23355 culture in the presence of NV716, through CC-ABPP by LC-ESI-MS/MS analysis by applying a p-value <0.01 and a fold change (Log2) ≥1.2
	Index	Pathways	Protein IDs	Gene names	Essentiality	-Log(p-value)	Fold Change (Log2)	Unique peptides	Unique sequence coverage [%]	Score	Intensity	MS/MS count	Protein names
	1	Amino acid metabolism	A0A0H3CSQ8	ECL_04752	Non-Essential	2.5083	1.9429	1	14.3	36.023	95741000	1	Shikimate kinase 1
	2	Amino acid metabolism	A0A0H3CEN5	ECL_00157	Non-Essential	5.8135	1.5166	4	17.9	16.555	230680000	29	Serine acetyltransferase
	3	Amino acid metabolism	A0A0H3CHN7	ECL_01853	Non-Essential	3.216	1.4858	4	14.3	43.888	314880000	10	Gamma-aminobutyraldehyde dehydrogenase
	4	Amino acid metabolism	A0A0H3CNQ4	ECL_03989	Non-Essential	6.7649	1.4383	5	20.1	92.594	1382000000	40	GntR family transcriptional regulator
	5	Amino acid metabolism	A0A0H3CTH7	ECL_05036	Non-Essential	7.2455	1.5133	25	39.9	323.31	25429000000	473	Catalase-peroxidase
	6	Carbohydrate metabolism	A0A0H3CQN2	ECL_04041	Non-Essential	2.3975	1.4258	1	12.5	10.077	24483000	7	PTS system, glucitol/sorbitol-specific IIA component
	7	Carbohydrate metabolism	A0A0H3CMI2	ECL_02981	Non-Essential	5.3942	2.2507	2	7.2	8.7944	242040000	13	Aldose 1-epimeras
	8	Carbohydrate metabolism	A0A0H3CKM7	ECL_02633	Non-Essential	4.7642	1.2327	5	18.2	129.32	519070000	50	Acid glucose-1-phosphate phosphatase
	9	Carbohydrate metabolism	A0A0H3CQI6	ECL_03246	Non-Essential	3.9139	1.4036	7	27.9	60.572	1976200000	97	Putative GckR family protein
	10	Carbohydrate metabolism	A0A0H3CN81	ECL_02470	Non-Essential	3.5873	1.34	21	69.5	323.31	69023000000	502	Glyceraldehyde-3-phosphate dehydrogenase
	11	Environmental information processing	A0A0H3CIJ7	ECL_01547	Non-Essential	3.4727	1.2951	1	5.2	5.8148	8859000	5	Type VI secretion system protein ImpE
	12	Environmental information processing	A0A0H3CGC9	ECL_00635	Non-Essential	2.9567	1.5218	2	4.2	5.9746	31111000	6	Methyl-accepting chemotaxis sensory transducer
	13	Environmental information processing	A0A0H3CH33	ECL_01405	Non-Essential	4.7287	2.6616	3	15.6	6.4958	105000000	12	Chemotaxis protein CheW
	14	Environmental information processing	A0A0H3CJ10	ECL_02058	Non-Essential	5.6224	1.6549	3	5.7	18.688	122160000	20	Methyl-accepting chemotaxis sensory transducer
	15	Environmental information processing	A0A0H3CGR3	ECL_01284	Non-Essential	3.6772	2.2973	4	22.4	16.449	230730000	12	Two-component system, NarL family, response regulator, fimbrial Z
	16	Environmental information processing	A0A0H3CJ52	ECL_01619	Non-Essential	5.0154	2.0066	4	19.9	17.681	167780000	17	Nitrate/nitrite response regulator
	17	Environmental information processing	A0A0H3CTC4	ECL_04322	Non-Essential	5.9886	3.3394	4	15.5	40.927	180140000	17	Methyl-accepting chemotaxis sensory transducer
	18	Environmental information processing	A0A0H3CRU9	ECL_04457	Non-Essential	3.7325	1.5153	5	11.1	17.816	387230000	28	Methyl-accepting chemotaxis sensory transducer
	19	Genetic information processing	A0A0H3CH10	ECL_00993	Non-Essential	7.6336	1.7464	1	20.2	16.001	180660000	13	Rho-binding antiterminator
	20	Genetic information processing	A0A0H3CJ53	ECL_01778	Non-Essential	4.4963	2.242	1	8.4	3.412	81466000	7	Phage shock protein C
	21	Genetic information processing	A0A0H3CSC7	ECL_04585	Non-Essential	6.6539	1.2677	1	7.4	2.5006	59986000	11	Ribosome hibernation promoting factor
	22	Genetic information processing	A0A0H3CGN4	ECL_01254	Non-Essential	2.0588	1.9312	2	16.2	6.8027	144650000	13	HTH-type transcriptional regulator CueR
	23	Genetic information processing	A0A0H3CIG0	ECL_01507	Non-Essential	4.7744	1.3763	2	15.1	5.97	83326000	10	Disulfide bond formation protein B
	24	Genetic information processing	A0A0H3CMD9	ECL_03489	Non-Essential	4.1845	2.7467	2	12.6	7.5561	160530000	16	Elongation factor P-like protein
	25	Genetic information processing	A0A0H3CU04	ECL_04559	Non-Essential	5.3182	1.9753	2	19.1	8.2572	158230000	17	Putative RNA-binding protein
	26	Genetic information processing	A0A0H3CPY6	ECL_03742	Non-Essential	3.3116	2.2783	2	6.4	9.7989	51310000	6	Cell division protein ZipA
	27	Genetic information processing	A0A0H3CJK8	ECL_02506	Non-Essential	5.2989	3.4249	3	10.2	16.062	365330000	19	Cupin 4 family protein
	28	Genetic information processing	A0A0H3CK41	ECL_02126	Non-Essential	10.7233	2.6645	3	25.2	41.097	555190000	20	Putative transcriptional regulator
	29	Genetic information processing	A0A0H3CKG1	ECL_02258	Non-Essential	5.0666	1.3708	3	17.5	5.6449	73551000	15	Methylated-DNA--protein-cysteine methyltransferase
	30	Genetic information processing	A0A0H3CQL7	ECL_04021	Essential	5.7379	1.3253	3	9.1	4.6552	142430000	11	Transcriptional repressor MprA
	31	Genetic information processing	A0A0H3CQM7	ECL_04749	Non-Essential	2.5123	1.4321	3	12.2	8.8047	55558000	9	Site-specific DNA-methyltransferase (adenine-specific)
	32	Genetic information processing	A0A0H3CSI2	ECL_04695	Non-Essential	8.1369	2.7858	3	22	4.405	133980000	12	Large ribosomal subunit protein uL23
	33	Genetic information processing	A0A0H3CG35	ECL_00540	Non-Essential	3.4326	1.2054	4	50.5	18.899	1302900000	33	Co-chaperonin GroES
	34	Genetic information processing	A0A0H3CGW7	ECL_00240	Non-Essential	3.9524	1.9253	4	33.7	21.299	183160000	22	Transcription termination/antitermination protein NusG
	35	Genetic information processing	A0A0H3CIP3	ECL_00879	Non-Essential	3.9272	2.1203	4	18.2	16.762	150390000	13	Ribosomal RNA small subunit methyltransferase H
	36	Genetic information processing	A0A0H3CUY9	ECL_04963	Non-Essential	2.299	1.6593	4	9.7	4.8007	33916000	1	DNA recombination protein RmuC
	37	Genetic information processing	A0A0H3CDH5	ECL_00317	Non-Essential	4.4626	2.3803	5	46.6	30.397	193170000	18	Single-stranded DNA-binding protein
	38	Genetic information processing	A0A0H3CFT3	ECL_01193	Non-Essential	5.9218	1.2974	5	72.4	56.636	1164000000	29	Transcriptional regulator BolA
	39	Genetic information processing	A0A0H3CFV4	ECL_00594	Non-Essential	9.3782	2.2246	5	55.7	46.032	964840000	49	Small ribosomal subunit protein bS6
	40	Genetic information processing	A0A0H3CG94	ECL_00600	Non-Essential	7.997	2.3956	5	30.6	20.207	269670000	33	Peptidyl-prolyl cis-trans isomerase
	41	Genetic information processing	A0A0H3CGJ1	ECL_00109	Non-Essential	5.4709	1.5806	5	30.6	20.077	231620000	35	tRNA (guanosine(18)-2'-O)-methyltransferase
	42	Genetic information processing	A0A0H3CKP0	ECL_02919	Non-Essential	3.0101	1.311	5	40.7	28.897	287560000	28	DNA protection during starvation protein
	43	Genetic information processing	A0A0H3CQI5	ECL_04698	Essential	6.9556	1.4888	5	42.7	21.872	696560000	41	Small ribosomal subunit protein uS10
	44	Genetic information processing	A0A0H3CTG2	ECL_05007	Non-Essential	5.8424	2.4078	5	44.1	13.725	478320000	28	Peptidyl-prolyl cis-trans isomerase C
	45	Genetic information processing	A0A0H3CE82	ECL_00597	Non-Essential	7.1993	1.7169	6	43.6	35.06	1011600000	49	Large ribosomal subunit protein bL9
	46	Genetic information processing	A0A0H3CU43	ECL_04611	Non-Essential	7.8279	1.985	6	44.6	30.764	849510000	55	Small ribosomal subunit protein uS9
	47	Genetic information processing	A0A0H3CQB9	ECL_04612	Essential	9.3209	1.5414	7	50.7	22.56	2407800000	89	Large ribosomal subunit protein uL13
	48	Genetic information processing	A0A0H3CG65	ECL_00570	Non-Essential	6.7152	1.8239	8	63.1	74.354	1594800000	87	RNA-binding protein Hfq
	49	Genetic information processing	A0A0H3CNI3	ECL_03939	Essential	7.1185	1.2719	8	60.9	34.999	1926200000	59	Large ribosomal subunit protein bL19
	50	Genetic information processing	A0A0H3CDY4	ECL_00242	Non-Essential	7.6373	2.1888	9	47	60.335	2776700000	81	Large ribosomal subunit protein uL1
	51	Genetic information processing	A0A0H3CSL7	ECL_04696	Non-Essential	8.844	2.375	9	48.7	127.56	3480600000	93	Large ribosomal subunit protein uL4
	52	Genetic information processing	A0A0H3CUA0	ECL_04692	Essential	9.193	1.9514	9	66.4	62.936	1044400000	71	Large ribosomal subunit protein uL22
	53	Genetic information processing	A0A0H3CUA4	ECL_04697	Non-Essential	8.4452	2.3023	10	50.2	66.566	2891400000	104	Large ribosomal subunit protein uL3
	54	Genetic information processing	A0A0H3CSA9	ECL_04609	Non-Essential	6.6123	1.6731	12	61.3	198.24	8175500000	178	Stringent starvation protein A
	55	Genetic information processing	A0A0H3CSL1	ECL_04691	Non-Essential	7.7414	1.3651	12	54.5	141.34	8668900000	190	Small ribosomal subunit protein uS3
	56	Genetic information processing	A0A0H3CSJ3	ECL_04706	Non-Essential	9.9878	2.166	13	60.3	119.33	2274100000	87	Small ribosomal subunit protein uS7
	57	Genetic information processing	A0A0H3CRP3	ECL_05119	Non-Essential	8.9916	1.9568	31	36.3	323.31	3838300000	221	DNA polymerase I
	58	Genetic information processing	A0A0H3CGH8	ECL_01194	Non-Essential	7.513	1.567	24	57.2	153.78	3869300000	214	Trigger factor tig
	59	Glycan biosynthesis and metabolism	A0A0H3CGL2	ECL_00129	Non-Essential	4.2051	1.2572	8	28.8	53.061	608040000	41	3-deoxy-D-manno-octulosonic acid transferase
	60	Glycan biosynthesis and metabolism	A0A0H3CKJ2	ECL_02592	Non-Essential	4.5909	1.2149	9	11.3	51.414	171980000	37	Glucans biosynthesis glucosyltransferase H
	61	Lipid metabolism	A0A0H3CKE5	ECL_02542	Essential	4.6084	1.3396	3	33.3	11.576	528050000	12	Acyl carrier protein acpP
	62	Lipid metabolism	A0A0H3CI37	ECL_01261	Non-Essential	8.5575	4.9563	5	21.3	15.576	236720000	19	Acyl-CoA thioesterase I
	63	Lipid metabolism	A0A0H3CLB0	ECL_02543	Essential	7.9565	2.6856	5	25.4	86.526	1298500000	48	3-oxoacyl-[acyl-carrier-protein] reductase FabG
	64	Lipid metabolism	A0A0H3CRR3	ECL_03683	Non-Essential	5.1222	2.0255	7	23.3	29.007	119750000	17	3-ketoacyl-CoA thiolase
	65	Metabolism of cofactors and vitamins	A0A0H3CFW7	ECL_00609	Non-Essential	4.774	2.7553	1	4.3	3.6847	33982000	6	NmrA family protein
	66	Metabolism of cofactors and vitamins	A0A0H3CRX1	ECL_03748	Non-Essential	2.6431	1.9373	1	6.5	3.9639	24821000	1	Pyridoxal kinase
	67	Metabolism of cofactors and vitamins	A0A0H3CF11	ECL_00900	Non-Essential	4.4766	3.2874	3	18.9	8.9532	115190000	5	Dephospho-CoA kinase
	68	Metabolism of cofactors and vitamins	A0A0H3CFS2	ECL_01173	Non-Essential	2.4861	2.8935	3	30.1	62.465	207470000	8	6,7-dimethyl-8-ribityllumazine synthase
	69	Metabolism of cofactors and vitamins	A0A0H3CH24	ECL_00295	Non-Essential	4.1555	1.2363	3	20.6	9.8622	134680000	18	Chorismate pyruvate-lyase
	70	Metabolism of cofactors and vitamins	A0A0H3CT84	ECL_04947	Non-Essential	5.0864	1.8486	3	14.9	9.5237	260170000	19	Protoporphyrinogen IX dehydrogenase
	71	Metabolism of cofactors and vitamins	A0A0H3CMU8	ECL_02952	Non-Essential	5.9027	1.2601	4	26.5	32.336	693920000	35	Molybdenum cofactor biosynthesis protein B
	72	Metabolism of cofactors and vitamins	A0A0H3CQH6	ECL_04345	Non-Essential	2.4001	2.9977	4	26.9	32.954	223890000	14	NADPH quinone reductase
	73	Nucleotide metabolism	A0A0H3CFD7	ECL_00785	Non-Essential	4.0276	1.7221	1	7.1	5.8957	64725000	7	Nucleotidase
	74	Nucleotide metabolism	A0A0H3CEW4	ECL_00113	Non-Essential	2.7191	1.7563	2	16.4	5.8068	23826000	2	Guanylate kinase
	75	Nucleotide metabolism	A0A0H3CIK7	ECL_02171	Non-Essential	3.6537	1.6948	3	17.3	11.09	145820000	21	NADP-dependent 3-hydroxy acid dehydrogenase YdfG
	76	Nucleotide metabolism	A0A0H3CFI1	ECL_01068	Non-Essential	5.1735	1.5089	4	31.6	68.113	366970000	45	Xanthine-guanine phosphoribosyltransferase
	77	Nucleotide metabolism	A0A0H3CJJ0	ECL_02486	Non-Essential	3.9052	2.077	4	20	17.762	727250000	35	CTP synthase (glutamine hydrolyzing)
	78	Nucleotide metabolism	A0A0H3CP67	ECL_03860	Non-Essential	5.8355	1.3719	7	59.4	106.14	2666600000	75	Nucleoside diphosphate kinase
	79	Nucleotide metabolism	A0A0H3CN29	ECL_03774	Non-Essential	5.4115	1.2605	8	31.6	100.65	8095300000	114	Phosphoribosylaminoimidazole-succinocarboxamide synthase
	80	Nucleotide metabolism	A0A0H3CK63	ECL_02744	Non-Essential	6.3402	1.4137	9	63	155.17	1072000000	81	Cytidylate kinase (CK)
	81	Peptidases and inhibitors	A0A0H3CG69	ECL_00721	Non-Essential	4.0322	1.4874	2	9.1	2.6961	137910000	2	ATP-dependent Clp protease proteolytic subunit
	82	Peptidases and inhibitors	A0A0H3CSI9	ECL_05045	Non-Essential	7.9345	1.2708	2	10.2	10.123	323070000	27	ATP-dependent protease subunit HslV
	83	Peptidases and inhibitors	A0A0H3CID0	ECL_01471	Non-Essential	2.3214	2.0895	3	6.2	5.313	128780000	11	Carboxy-terminal protease
	84	Peptidases and inhibitors	A0A0H3CS60	ECL_04557	Essential	7.6659	1.3761	29	48.3	189.27	3305500000	169	ATP-dependent zinc metalloprotease FtsH
	85	Signaling and cellular processes	A0A0H3CHU8	ECL_01166	Non-Essential	2.3381	1.6999	1	5.3	6.5473	104110000	6	Protein-export membrane protein SecF
	86	Signaling and cellular processes	A0A0H3CN35	ECL_02440	Non-Essential	3.1185	1.7218	1	9.6	15.924	38491000	7	DNA-binding transcriptional activator OsmE
	87	Signaling and cellular processes	A0A0H3CN97	ECL_03854	Non-Essential	3.6502	1.6371	1	3.1	6.6627	37833000	7	Outer membrane protein assembly factor BamB
	88	Signaling and cellular processes	A0A0H3CNJ7	ECL_03220	Non-Essential	5.1691	1.2589	1	1.8	3.0819	19125000	6	Flagellar M-ring protein
	89	Signaling and cellular processes	A0A0H3CPE9	ECL_04281	Non-Essential	6.2023	1.3338	1	5.3	3.2979	121240000	6	YggT family protein
	90	Signaling and cellular processes	A0A0H3CLL3	ECL_02504	Non-Essential	3.6259	1.2325	2	9	4.308	47437000	6	DNA-binding transcriptional regulator PhoP
	91	Signaling and cellular processes	A0A0H3CGJ5	ECL_00852	Non-Essential	3.4851	2.1207	2	3.3	12.798	26917000	11	LPS-assembly protein LptD
	92	Signaling and cellular processes	A0A0H3CLF9	ECL_02920	Non-Essential	2.8108	1.3962	2	9.7	4.6251	62389000	3	Glutamine ABC transporter periplasmic protein
	93	Signaling and cellular processes	A0A0H3CR42	ECL_04932	Non-Essential	2.4243	2.3103	2	6.1	3.5926	87257000	6	C4-dicarboxylate transport protein
	94	Signaling and cellular processes	A0A0H3CR75	ECL_03473	Non-Essential	2.8442	1.4497	2	5.9	5.258	35059000	5	Multiphosphoryl transfer protein
	95	Signaling and cellular processes	A0A0H3CSW8	ECL_04826	Essential	2.6435	1.9972	2	4.1	4.8286	68586000	4	Signal recognition particle receptor FtsY
	96	Signaling and cellular processes	A0A0H3CNY4	ECL_04089	Non-Essential	7.1494	1.6473	3	10.2	7.9121	63253000	12	Murein hydrolase activator NlpD
	97	Signaling and cellular processes	A0A0H3CPZ1	ECL_03747	Non-Essential	7.4868	2.7472	3	21.3	12.912	136340000	11	Glucose-specific PTS system component
	98	Signaling and cellular processes	A0A0H3CTS0	ECL_05132	Non-Essential	3.2159	1.2406	3	4.8	5.045	46072000	5	Ribose transport system ATP-binding protein
	99	Signaling and cellular processes	A0A0H3CKZ6	ECL_02994	Non-Essential	6.1124	1.7935	4	22.2	34.071	228280000	28	Tol-Pal system protein TolQ
	100	Signaling and cellular processes	A0A0H3CLK4	ECL_03222	Non-Essential	2.8533	1.9743	4	24.2	13.684	80293000	9	Flagellar assembly protein FliH
	101	Signaling and cellular processes	A0A0H3CM98	ECL_02916	Non-Essential	7.8737	3.3492	4	34.3	29.786	172440000	19	Outer membrane protein X
	102	Signaling and cellular processes	A0A0H3CP16	ECL_04129	Non-Essential	5.2011	2.1943	4	12.5	38.092	261250000	42	Serine transporter
	103	Signaling and cellular processes	A0A0H3CQ30	ECL_04510	Non-Essential	6.4037	1.8793	4	8.6	70.248	339280000	19	Threonine/serine transporter TdcC
	104	Signaling and cellular processes	D5CHY0	ECL_00980	Non-Essential	3.9471	1.7411	4	6.3	13.912	35095000	21	Outer membrane protein assembly factor BamA
	105	Signaling and cellular processes	A0A0H3CGF6	ECL_01169	Non-Essential	4.7233	3.2737	5	28	109.5	672850000	29	Nucleoside-specific channel-forming protein Tsx
	106	Signaling and cellular processes	A0A0H3CIH9	ECL_01402	Non-Essential	4.4749	1.3197	5	15.6	17.336	141040000	21	Flagellar motor protein MotA
	107	Signaling and cellular processes	A0A0H3CIT2	ECL_01487	Non-Essential	2.7557	2.9162	5	17.1	14.831	196220000	12	PTS system mannose-specific EIIAB component
	108	Signaling and cellular processes	A0A0H3CK16	ECL_02689	Non-Essential	5.4275	1.2642	6	15.6	29.093	532540000	52	Outer membrane protein A (Outer membrane porin A)
	109	Signaling and cellular processes	A0A0H3CP19	ECL_03521	Non-Essential	2.99	2.3185	6	26.4	11.331	289620000	15	Transcriptional regulatory protein RcsB
	110	Signaling and cellular processes	A0A0H3CRV6	ECL_04825	Essential	3.6395	1.2209	6	43	66.432	1069500000	35	Cell division ATP-binding protein FtsE
	111	Signaling and cellular processes	A0A0H3CKX4	ECL_02740	Non-Essential	6.3958	1.5072	7	14.6	30.679	249400000	25	Lipid transporter ATP-binding/permease protein
	112	Signaling and cellular processes	A0A0H3CGN8	ECL_00892	Essential	6.7091	3.034	14	46	111.21	1162800000	74	Cell division protein FtsZ
	113	Signaling and cellular processes	A0A0H3CSE5	ECL_03943	Non-Essential	4.8966	1.3169	16	38.6	99.419	2578000000	144	Signal recognition particle protein
	114	Signaling and cellular processes	A0A0H3CHF3	ECL_01160	Non-Essential	10.497	2.7296	18	80.5	323.31	44956000000	313	Alkyl hydroperoxide reductase C
	115	Signaling and cellular processes	A0A0H3CIQ1	ECL_01623	Non-Essential	5.0289	1.2367	27	50.9	323.31	47060000000	851	Nitrate reductase 1, beta subunit
	116	Uncharacterized protein	A0A0H3CGK8	ECL_01229	Non-Essential	2.5471	1.7977	1	4.5	3.3479	16693000	6	Inner membrane protein
	117	Uncharacterized protein	A0A0H3CGZ2	ECL_01590	Essential	5.5637	2.529	1	11	2.8401	47109000	9	Stress-induced protein YchH
	118	Uncharacterized protein	A0A0H3CI09	ECL_00626	Non-Essential	3.4898	1.5597	1	13.5	9.4376	26894000	5	Gamma-glutamylcyclotransferase AIG2-like domain-containing protein
	119	Uncharacterized protein	A0A0H3CMK7	ECL_03011	Non-Essential	2.0752	2.2302	1	7.5	4.7773	23199000	6	Succinate dehydrogenase cytochrome b556 subunit
	120	Uncharacterized protein	A0A0H3CEP7	ECL_00789	Non-Essential	2.1572	1.6261	2	6.6	5.4524	42500000	10	Patatin
	121	Uncharacterized protein	A0A0H3CHV0	ECL_00556	Non-Essential	4.1395	1.6575	2	12.2	2.9517	83882000	9	Fumarate reductase subunit C
	122	Uncharacterized protein	A0A0H3CJ43	ECL_01005	Non-Essential	8.3247	1.7436	2	6.7	5.332	115780000	12	NADP-dependent oxidoreductase domain-containing protein
	123	Uncharacterized protein	A0A0H3CMM5	ECL_03031	Non-Essential	4.1666	1.4727	2	19.9	18.569	141830000	6	Flavodoxin
	124	Uncharacterized protein	A0A0H3CN45	ECL_03047	Non-Essential	4.5594	2.2415	2	4.7	9.6948	59725000	9	Apolipoprotein N-acyltransferase (ALP N-acyltransferase)
	125	Uncharacterized protein	A0A0H3CNZ6	ECL_04104	Non-Essential	3.1237	1.7242	2	11.9	3.6682	65261000	9	Phosphoadenosine 5'-phosphosulfate reductase
	126	Uncharacterized protein	A0A0H3CQT0	ECL_04012	Non-Essential	8.5482	3.5011	2	18.8	5.5235	75013000	7	Hypothetical protein
	127	Uncharacterized protein	A0A0H3CHV1	ECL_01915	Non-Essential	5.4788	3.5112	3	27.5	41.54	88109000	12	OsmC family protein
	128	Uncharacterized protein	A0A0H3CK15	ECL_02091	Non-Essential	4.7269	3.8386	3	21.4	52.607	209360000	11	FMN dependent NADH:quinone oxidoreductase
	129	Uncharacterized protein	A0A0H3CNT6	ECL_04029	Non-Essential	3.841	1.2145	3	28.2	28.782	401850000	14	Fructose-1-phosphatase
	130	Uncharacterized protein	A0A0H3CPL7	ECL_04359	Non-Essential	3.9724	1.2689	3	22.8	78.8	315020000	21	Esterase YqiA
	131	Uncharacterized protein	A0A0H3CQJ4	ECL_03952	Non-Essential	3.6346	1.736	3	29.5	9.5599	33532000	2	Coenzyme Q-binding protein COQ10 START domain-containing protein
	132	Uncharacterized protein	A0A0H3CTL5	ECL_05067	Non-Essential	3.9704	1.2425	3	16.5	36.755	176860000	22	Superoxide dismutase
	133	Uncharacterized protein	A0A0H3CFS8	ECL_01183	Non-Essential	3.4373	1.8279	4	19	8.981	87876000	10	UPF0234 cyclic-di-GMP-binding protein
	134	Uncharacterized protein	A0A0H3CL21	ECL_03029	Non-Essential	6.816	4.5443	4	16.7	25.217	371190000	21	AB hydrolase-1 domain-containing protein
	135	Uncharacterized protein	A0A0H3CLL8	ECL_02681	Non-Essential	8.1152	3.0322	4	42	58.324	396600000	30	Putative CoA-binding protein
	136	Uncharacterized protein	A0A0H3CPI0	ECL_04318	Non-Essential	7.3778	1.5173	4	11.1	8.9318	385650000	36	Putative S-transferase
	137	Uncharacterized protein	A0A0H3CS87	ECL_03878	Non-Essential	6.5859	1.7301	4	32	12.813	430770000	28	Iron-sulfur cluster assembly scaffold protein IscU
	138	Uncharacterized protein	A0A0H3CSF4	ECL_03953	Non-Essential	8.4995	1.3391	4	36.9	27.045	820390000	29	SsrA-binding protein
	139	Uncharacterized protein	A0A0H3CH21	ECL_01008	Non-Essential	7.1591	1.7269	5	24.2	19.909	220320000	25	Hypothetical protein
	140	Uncharacterized protein	A0A0H3CF94	ECL_00740	Non-Essential	2.3577	2.4854	6	17.5	42.981	91734000	15	Putative aldehyde dehydrogenase
	141	Uncharacterized protein	A0A0H3CRP9	ECL_03668	Non-Essential	5.1873	1.264	6	22	51.856	709940000	35	Aspartate-semialdehyde dehydrogenase
	142	Uncharacterized protein	A0A0H3CMZ6	ECL_02982	Non-Essential	8.4835	3.0517	7	30.8	40.951	672890000	53	2,3-bisphosphoglycerate-dependent phosphoglycerate mutase
	143	Uncharacterized protein	A0A0H3CSG7	ECL_04636	Non-Essential	5.6399	1.4267	9	23.5	82.016	2441200000	58	Alcohol dehydrogenase
	The Essentiality of each E. cloacae ATCC 23355 gene was checked using the Tables S3-S4 from Guérin et al. Front Microbiol (2020) 11, DOI: 10.3389/fmicb.2020.01609, and supplementary table from Ghomi et al. bioRxiv 2022.10.20.512852; doi: https://doi.org/10.1101/2022.10.20.512852

## Sheet: Table S4
Table S4.	CyC32yne target proteins identified from E. cloacae ATCC 23355 culture in the presence of NV716, through CC-ABPP by LC-ESI-MS/MS analysis by applying a p-value <0.01 and a fold change (Log2) ≥1.2
	Index	Pathways	Protein IDs	Gene names	Essentiality	-Log(p-value)	Fold Change (Log2)	Unique peptides	Unique sequence coverage [%]	Score	Intensity	MS/MS count	Protein names
	1	Amino acid metabolism	A0A0H3CRE5	ECL_05014	Non-Essential	2.9391	1.2052	2	6.8	6.1991	58058000	4	Acetolactate synthase
	2	Amino acid metabolism	A0A0H3CNE7	ECL_03341	Non-Essential	2.2515	1.4783	9	23.5	42.896	840640000	39	Histidinol-phosphate aminotransferase
	3	Carbohydrate metabolism	A0A0H3CPR7	ECL_04055	Non-Essential	2.0052	1.2964	2	8.2	11.897	139900000	5	Cryptic 6-phospho-beta-glucosidase
	4	Carbohydrate metabolism	A0A0H3CMI2	ECL_02981	Non-Essential	2.5262	1.5992	2	7.2	7.4126	169620000	7	Aldose 1-epimerase
	5	Environmental information processing	A0A0H3CTC4	ECL_04322	Non-Essential	3.4611	1.3608	2	4.7	37.549	42367000	13	Methyl-accepting chemotaxis sensory transducer
	6	Environmental information processing	A0A0H3CH33	ECL_01405	Non-Essential	2.0147	1.3736	3	15.6	6.0025	97425000	8	Chemotaxis protein CheW
	7	Genetic information processing	A0A0H3CJ53	ECL_01778	Non-Essential	3.4373	1.2424	1	8.4	3.4339	69821000	7	Phage shock protein C
	8	Genetic information processing	A0A0H3CJK8	ECL_02506	Non-Essential	3.8498	1.2968	3	10.2	13.751	191160000	14	Cupin 4 family protein
	9	Genetic information processing	A0A0H3CG94	ECL_00600	Non-Essential	6.2523	1.5486	4	25.2	24.934	188040000	25	Peptidyl-prolyl cis-trans isomerase
	10	Glycan biosynthesis and metabolism	A0A0H3CIP8	ECL_00884	Non-Essential	2.3383	1.6176	2	5	4.6041	94884000	9	Phospho-N-acetylmuramoyl-pentapeptide-transferase
	11	Glycan biosynthesis and metabolism	A0A0H3CTY2	ECL_04529	Non-Essential	2.8861	1.2797	2	3.5	7.1498	35352000	13	Penicillin-binding protein activator LpoA
	12	Glycan biosynthesis and metabolism	A0A0H3CKJ2	ECL_02592	Non-Essential	5.9734	1.4454	9	10.9	62.023	305910000	44	Glucans biosynthesis glucosyltransferase H
	13	Metabolism of cofactors and vitamins	A0A0H3CLJ1	ECL_02950	Non-Essential	2.2396	1.248	2	22.2	4.8004	45406000	12	Molybdopterin synthase sulfur carrier subunit
	14	Metabolism of cofactors and vitamins	A0A0H3CPE5	ECL_04276	Non-Essential	5.4094	1.3115	14	56.5	219.33	9788600000	141	Glutathione synthetase
	15	Nucleotide metabolism	A0A0H3CFD7	ECL_00785	Non-Essential	2.2469	1.8819	1	7.1	6.225	73958000	6	Nucleotidase
	16	Nucleotide metabolism	A0A0H3CKK4	ECL_02300	Non-Essential	2.0249	1.3178	3	7.5	9.1995	161620000	9	Adenosine deaminase
	17	Peptidases and inhibitors	A0A0H3CLH7	ECL_02464	Non-Essential	6.5664	2.1778	6	13.6	53.667	915220000	30	Protease 4
	18	Signaling and cellular processes	A0A0H3CHL1	ECL_01828	Non-Essential	2.5968	1.2216	1	2.1	2.8277	42802000	10	Zinc transport protein ZntB
	19	Signaling and cellular processes	A0A0H3CHT1	ECL_00536	Non-Essential	4.9644	1.7228	1	1.8	2.9006	211260000	11	C4-dicarboxylate transporter
	20	Signaling and cellular processes	A0A0H3CIE2	ECL_01486	Non-Essential	6.2392	1.5654	1	7.1	26.219	394020000	16	PTS system, mannose-specific IIC component
	21	Signaling and cellular processes	A0A0H3CJS8	ECL_01262	Non-Essential	2.1613	1.6518	1	4.4	3.0646	30690000	1	Putative ABC transporter ATP-binding protein YbbA
	22	Signaling and cellular processes	A0A0H3CRM0	ECL_04740	Non-Essential	2.4477	1.4507	1	2.8	3.5292	127130000	6	Protein TsgA homolog
	23	Signaling and cellular processes	A0A0H3CPE9	ECL_04281	Non-Essential	4.1146	1.3289	1	5.3	3.532	163970000	6	YggT family protein
	24	Signaling and cellular processes	A0A0H3CEB3	ECL_00017	Non-Essential	2.9027	1.3041	2	5.1	9.0828	294230000	5	Putative transport protein
	25	Signaling and cellular processes	A0A0H3CEW1	ECL_00233	Non-Essential	3.5938	1.416	2	7.3	3.0452	84350000	3	Dipeptide transporter
	26	Signaling and cellular processes	A0A0H3CFN7	ECL_01133	Non-Essential	5.529	1.4859	2	5.4	3.4478	16967000	6	Peptide antibiotic transporter SbmA
	27	Signaling and cellular processes	A0A0H3CR42	ECL_04932	Non-Essential	2.7533	1.6404	2	6.1	3.2408	84783000	3	C4-dicarboxylate transport protein
	28	Signaling and cellular processes	A0A0H3CE97	ECL_00368	Non-Essential	4.582	1.6119	3	5.8	10.003	67291000	14	Proline/glycine betaine transporter
	29	Signaling and cellular processes	A0A0H3CFD2	ECL_00289	Non-Essential	5.3264	1.284	3	7.2	15.588	420470000	20	Maltose/maltodextrin transport system permease protein
	30	Signaling and cellular processes	A0A0H3CI36	ECL_00658	Non-Essential	3.8393	1.3219	3	6.6	9.1015	344790000	15	Trehalose(Maltose)-specific PTS system components IIBC
	31	Signaling and cellular processes	A0A0H3CIT2	ECL_01487	Non-Essential	2.8208	2.3474	3	9.3	9.7774	140660000	7	PTS system mannose-specific EIIAB component
	32	Signaling and cellular processes	A0A0H3CQ26	ECL_03074	Non-Essential	2.6432	1.4543	3	10.1	23.24	477770000	9	C4-dicarboxylate transporter DcuC
	33	Signaling and cellular processes	A0A0H3CPU9	ECL_02998	Non-Essential	5.359	1.2828	4	8.7	26.746	2704800000	85	Cytochrome bd-I oxidase subunit II
	34	Signaling and cellular processes	A0A0H3CP16	ECL_04129	Non-Essential	4.3843	2.2271	5	14.2	62.94	501230000	40	Serine transporter
	35	Signaling and cellular processes	A0A0H3CPH2	ECL_03532	Non-Essential	4.2236	1.3901	5	8.9	25.201	218150000	21	sn-glycerol-3-phosphate transporter
	36	Signaling and cellular processes	A0A0H3CQ30	ECL_04510	Non-Essential	4.1242	1.745	5	8.6	71.184	751610000	28	Threonine/serine transporter TdcC
	37	Signaling and cellular processes	A0A0H3CTB2	ECL_04977	Non-Essential	4.1456	1.4038	5	22.8	38.634	470910000	23	Magnesium transport protein CorA
	38	Signaling and cellular processes	A0A0H3CU89	ECL_04677	Non-Essential	2.7822	1.2189	5	8.8	19.261	487010000	17	Protein translocase subunit SecY
	39	Signaling and cellular processes	A0A0H3CFT1	ECL_01188	Non-Essential	5.1978	1.2542	6	8.1	27.329	1043800000	44	Cytochrome bo(3) ubiquinol oxidase subunit 1
	40	Signaling and cellular processes	A0A0H3CKZ9	ECL_02999	Non-Essential	6.5246	1.31	9	15.3	128.54	9856300000	205	Cytochrome bd-I oxidase subunit I
	41	Signaling and cellular processes	A0A0H3CKX4	ECL_02740	Non-Essential	3.9073	2.4243	9	20.8	122.21	649430000	27	Lipid transporter ATP-binding/permease protein
	42	Signaling and cellular processes	A0A0H3CKP8	ECL_02189	Non-Essential	3.8071	1.4097	15	22.5	147.74	1819200000	66	Anaerobic dimethyl sulfoxide reductase, A subunit
	43	Uncharacterized protein	A0A0H3CI32	ECL_01256	Non-Essential	3.7255	1.3726	1	3.3	2.9552	165750000	10	Protein QmcA
	44	Uncharacterized protein	A0A0H3CN45	ECL_03047	Non-Essential	2.0174	1.6142	1	2.3	3.3459	44427000	2	Apolipoprotein N-acyltransferase
	45	Uncharacterized protein	A0A0H3CN46	ECL_03239	Non-Essential	2.3923	1.231	1	3.3	2.8872	38631000	2	Hypothetical protein
	46	Uncharacterized protein	A0A0H3CIA2	ECL_00728	Non-Essential	2.961	1.2627	2	4.5	2.7118	2806600000	7	Aldehyde dehydrogenase
	47	Uncharacterized protein	A0A0H3CHV7	ECL_01176	Non-Essential	2.666	1.6328	4	13.9	12.213	301870000	19	Aldo/keto reductase
	48	Uncharacterized protein	A0A0H3CNB1	ECL_03520	Non-Essential	2.5928	3.0748	4	7	36.728	381000000	15	Phosphotransferase RcsD
	The Essentiality of each E. cloacae ATCC 23355 gene was checked using the Tables S3-S4 from Guérin et al. Front Microbiol (2020) 11, DOI: 10.3389/fmicb.2020.01609, and supplementary table from Ghomi et al. bioRxiv 2022.10.20.512852; doi: https://doi.org/10.1101/2022.10.20.512852

## Sheet: Table S5
Table S5.	Proteins differentially captured from E. cloacae ATCC 23355 culture by iBPyneOX and CyC32yne in the presence of NV716, through CC-ABPP and identified by LC-ESI-MS/MS analysis by applying a p-value <0.01 and a fold change (Log2) ≥1.2
									M. tuberculosis orthologs			M. abscessus orthologs
	Index	iBPyneOX	CyC32yne	Pathways	Protein IDs	Gene names	Essentiality	Protein names	Gene names	Protein Ids	sequence identity	Gene names	Protein Ids	sequence identity
	1	+		Amino acid metabolism	A0A0H3CEN5	ECL_00157	Non-Essential	Serine acetyltransferase	Rv2335	P95231	0.444	MAB_1148c	B1MKE4	0.315
	2	+		Amino acid metabolism	A0A0H3CHN7	ECL_01853	Non-Essential	Gamma-aminobutyraldehyde dehydrogenase	Rv2858c	O33340	0.398	MAB_4203	B1MIQ5	0.456
	3	+		Amino acid metabolism	A0A0H3CNQ4	ECL_03989	Non-Essential	GntR family transcriptional regulator	Rv3565	P96847	0.245	MAB_3582	B1MF51	0.276
	4	+		Amino acid metabolism	A0A0H3CSQ8	ECL_04752	Non-Essential	Shikimate kinase 1	Rv2539c	P9WPY3	0.377	MAB_2842c	B1MCF0	0.388
	5	+		Amino acid metabolism	A0A0H3CTH7	ECL_05036	Non-Essential	Catalase-peroxidase	Rv1908c	P9WIE5	0.568	MAB_2470c	B1MBD0	0.551
	6		+	Amino acid metabolism	A0A0H3CNE7	ECL_03341	Non-Essential	Histidinol-phosphate aminotransferase	Rv1600	P9WML7	0.337	MAB_2669c	B1MBX8	0.338
	7		+	Amino acid metabolism	A0A0H3CRE5	ECL_05014	Non-Essential	Acetolactate synthase	Rv3003c	P9WG41	0.463	MAB_3323c	B1MDT0	0.473
	8	+	+	Carbohydrate metabolism	A0A0H3CMI2	ECL_02981	Non-Essential	Aldose 1-epimerase
	9	+		Carbohydrate metabolism	A0A0H3CKM7	ECL_02633	Non-Essential	Acid glucose-1-phosphate phosphatase
	10	+		Carbohydrate metabolism	A0A0H3CN81	ECL_02470	Non-Essential	Glyceraldehyde-3-phosphate dehydrogenase	Rv1436	P9WN83	0.499	MAB_2779c	B1MC87	0.526
	11	+		Carbohydrate metabolism	A0A0H3CQI6	ECL_03246	Non-Essential	Putative GckR family protein
	12	+		Carbohydrate metabolism	A0A0H3CQN2	ECL_04041	Non-Essential	PTS system, glucitol/sorbitol-specific IIA component
	13		+	Carbohydrate metabolism	A0A0H3CPR7	ECL_04055	Non-Essential	Cryptic 6-phospho-beta-glucosidase	Rv0533c	P9WNG3	0.179	MAB_3192c	B1MDE8	0.239
	14	+	+	Environmental information processing	A0A0H3CH33	ECL_01405	Non-Essential	Chemotaxis protein CheW
	15	+	+	Environmental information processing	A0A0H3CTC4	ECL_04322	Non-Essential	Methyl-accepting chemotaxis sensory transducer
	16	+		Environmental information processing	A0A0H3CGC9	ECL_00635	Non-Essential	Methyl-accepting chemotaxis sensory transducer
	17	+		Environmental information processing	A0A0H3CGR3	ECL_01284	Non-Essential	Two-component system, NarL family, response regulator, fimbrial Z	Rv0844c	P9WGM5	0.277	MAB_4519c	B1MKU3	0.307
	18	+		Environmental information processing	A0A0H3CIJ7	ECL_01547	Non-Essential	Type VI secretion system protein ImpE	Rv0120c	P9WNM9	0.313	MAB_3515c	B1MEY5	0.303
	19	+		Environmental information processing	A0A0H3CJ10	ECL_02058	Non-Essential	Methyl-accepting chemotaxis sensory transducer
	20	+		Environmental information processing	A0A0H3CJ52	ECL_01619	Non-Essential	Nitrate/nitrite response regulator	Rv0844c	P9WGM5	0.353	MAB_0060	B1ME96	0.324
	21	+		Environmental information processing	A0A0H3CRU9	ECL_04457	Non-Essential	Methyl-accepting chemotaxis sensory transducer	Rv3565	P96847	0.194	MAB_3387	B1MDZ4	0.304
	22	+	+	Genetic information processing	A0A0H3CJ53	ECL_01778	Non-Essential	Phage shock protein C	Rv2027c	P9WGK1	0.241	MAB_3715c	B1MG44	0.439
	23	+	+	Genetic information processing	A0A0H3CJK8	ECL_02506	Non-Essential	Cupin 4 family protein
	24	+	+	Genetic information processing	A0A0H3CG94	ECL_00600	Non-Essential	Peptidyl-prolyl cis-trans isomerase	-			MAB_0954	B1MJ90	0.436
	25	+		Genetic information processing	A0A0H3CDH5	ECL_00317	Non-Essential	Single-stranded DNA-binding protein	Rv0054	P9WGD5	0.314	MAB_4898c	B1MMI1	0.32
	26	+		Genetic information processing	A0A0H3CDY4	ECL_00242	Non-Essential	Large ribosomal subunit protein uL1	Rv0641	P9WHC7	0.484	MAB_3892c	B1MH85	0.52
	27	+		Genetic information processing	A0A0H3CE82	ECL_00597	Non-Essential	Large ribosomal subunit protein bL9	Rv0056	P9WH79	0.401	MAB_4896c	B1MMH9	0.404
	28	+		Genetic information processing	A0A0H3CFT3	ECL_01193	Non-Essential	Transcriptional regulator BolA
	29	+		Genetic information processing	A0A0H3CFV4	ECL_00594	Non-Essential	Small ribosomal subunit protein bS6	Rv0053	P9WH31	0.344	MAB_4899c	B1MMI2	0.333
	30	+		Genetic information processing	A0A0H3CG35	ECL_00540	Non-Essential	Co-chaperonin GroES	Rv3418c	P9WPE5	0.427	MAB_3732c	B1MG61	0.427
	31	+		Genetic information processing	A0A0H3CG65	ECL_00570	Non-Essential	RNA-binding protein Hfq
	32	+		Genetic information processing	A0A0H3CGJ1	ECL_00109	Non-Essential	tRNA (guanosine(18)-2'-O)-methyltransferase	Rv1644	P94978	0.352	MAB_0572	B1MGY6	0.279
	33	+		Genetic information processing	A0A0H3CGN4	ECL_01254	Non-Essential	HTH-type transcriptional regulator CueR	Rv3334	O53384	0.305	MAB_2246	B1MAQ6	0.309
	34	+		Genetic information processing	A0A0H3CGW7	ECL_00240	Non-Essential	Transcription termination/antitermination protein NusG	Rv0639	P9WIU9	0.416	MAB_3894c	B1MH87	0.428
	35	+		Genetic information processing	A0A0H3CH10	ECL_00993	Non-Essential	Rho-binding antiterminator
	36	+		Genetic information processing	A0A0H3CIG0	ECL_01507	Non-Essential	Disulfide bond formation protein B
	37	+		Genetic information processing	A0A0H3CIP3	ECL_00879	Non-Essential	Ribosomal RNA small subunit methyltransferase H	Rv2165c	P9WJP1	0.439	MAB_1998	B1MP29	0.387
	38	+		Genetic information processing	A0A0H3CK41	ECL_02126	Non-Essential	Putative transcriptional regulator
	39	+		Genetic information processing	A0A0H3CKG1	ECL_02258	Non-Essential	Methylated-DNA--protein-cysteine methyltransferase	Rv1316c	P9WJW5	0.492	MAB_2332c	B1MAZ2	0.285
	40	+		Genetic information processing	A0A0H3CKP0	ECL_02919	Non-Essential	DNA protection during starvation protein	-			MAB_3900c	B1MH93	0.351
	41	+		Genetic information processing	A0A0H3CMD9	ECL_03489	Non-Essential	Elongation factor P-like protein	Rv2534c	P9WNM3	0.342	MAB_2837c	B1MCE5	0.316
	42	+		Genetic information processing	A0A0H3CNI3	ECL_03939	Essential	Large ribosomal subunit protein bL19	Rv2904c	P9WHC9	0.547	MAB_3224c	B1MDI1	0.55
	43	+		Genetic information processing	A0A0H3CQB9	ECL_04612	Essential	Large ribosomal subunit protein uL13	Rv3443c	P9WHE1	0.526	MAB_3752c	B1MG81	0.528
	44	+		Genetic information processing	A0A0H3CQI5	ECL_04698	Essential	Small ribosomal subunit protein uS10	Rv0700	P9WH67	0.63	MAB_3821c	B1MGF1	0.63
	45	+		Genetic information processing	A0A0H3CQL7	ECL_04021	Essential	Transcriptional repressor MprA	Rv0042c	P71699	0.209	MAB_0716c	B1MHZ0	0.314
	46	+		Genetic information processing	A0A0H3CQM7	ECL_04749	Non-Essential	Site-specific DNA-methyltransferase (adenine-specific)
	47	+		Genetic information processing	A0A0H3CRP3	ECL_05119	Non-Essential	DNA polymerase I	Rv1629	P9WNU5	0.354	MAB_2615c	B1MBS5	0.359
	48	+		Genetic information processing	A0A0H3CSA9	ECL_04609	Non-Essential	Stringent starvation protein A
	49	+		Genetic information processing	A0A0H3CSC7	ECL_04585	Non-Essential	Ribosome hibernation promoting factor
	50	+		Genetic information processing	A0A0H3CSI2	ECL_04695	Non-Essential	Large ribosomal subunit protein uL23	Rv0703	P9WHB9	0.393	MAB_3818c	B1MGE8	0.371
	51	+		Genetic information processing	A0A0H3CSJ3	ECL_04706	Non-Essential	Small ribosomal subunit protein uS7	Rv0683	P9WH29	0.538	MAB_3850c	B1MGH9	0.538
	52	+		Genetic information processing	A0A0H3CSL1	ECL_04691	Non-Essential	Small ribosomal subunit protein uS3	Rv0707	P9WH37	0.5	MAB_3814c	B1MGE4	0.498
	53	+		Genetic information processing	A0A0H3CSL7	ECL_04696	Non-Essential	Large ribosomal subunit protein uL4	Rv0702	P9WH85	0.384	MAB_3819c	B1MGE9	0.384
	54	+		Genetic information processing	A0A0H3CTG2	ECL_05007	Non-Essential	Peptidyl-prolyl cis-trans isomerase C
	55	+		Genetic information processing	A0A0H3CU04	ECL_04559	Non-Essential	Putative RNA-binding protein
	56	+		Genetic information processing	A0A0H3CU43	ECL_04611	Non-Essential	Small ribosomal subunit protein uS9	Rv3442c	P9WH25	0.521	MAB_3751c	B1MG80	0.496
	57	+		Genetic information processing	A0A0H3CUA0	ECL_04692	Essential	Large ribosomal subunit protein uL22	Rv0706	P9WHC1	0.533	MAB_3815c	B1MGE5	0.566
	58	+		Genetic information processing	A0A0H3CUA4	ECL_04697	Non-Essential	Large ribosomal subunit protein uL3	Rv0701	P9WH87	0.502	MAB_3820c	B1MGF0	0.498
	59	+		Genetic information processing	A0A0H3CUY9	ECL_04963	Non-Essential	DNA recombination protein RmuC	Rv1682	O33184	0.308	MAB_1531c	B1MMQ5	0.214
	60	+		Genetic information processing	A0A0H3CPY6	ECL_03742	Non-Essential	Cell division protein ZipA	Rv2587c	P9WGP1	0.331	MAB_0803	B1MI76	0.375
	61	+		Genetic information processing	A0A0H3CGH8	ECL_01194	Non-Essential	Trigger factor tig	Rv2462c	P9WG55	0.219	MAB_1580	B1MMV3	0.253
	62	+	+	Glycan biosynthesis and metabolism	A0A0H3CKJ2	ECL_02592	Non-Essential	Glucans biosynthesis glucosyltransferase H	Rv0074	O53619	0.327	MAB_3236c	B1MDJ3	0.147
	63	+		Glycan biosynthesis and metabolism	A0A0H3CGL2	ECL_00129	Non-Essential	3-deoxy-D-manno-octulosonic acid transferase
	64		+	Glycan biosynthesis and metabolism	A0A0H3CIP8	ECL_00884	Non-Essential	Phospho-N-acetylmuramoyl-pentapeptide-transferase	Rv2156c	P9WMW7	0.36	MAB_2003	B1MP34	0.352
	65		+	Glycan biosynthesis and metabolism	A0A0H3CTY2	ECL_04529	Non-Essential	Penicillin-binding protein activator LpoA	Rv2587c	P9WGP1	0.286	MAB_0108c	B1MEE4	0.336
	66	+		Lipid metabolism	A0A0H3CI37	ECL_01261	Non-Essential	Acyl-CoA thioesterase
	67	+		Lipid metabolism	A0A0H3CKE5	ECL_02542	Essential	Acyl carrier protein (ACP)	Rv2244	P9WQF3	0.364	MAB_1878c	B1MNR0	0.367
	68	+		Lipid metabolism	A0A0H3CLB0	ECL_02543	Essential	3-oxoacyl-[acyl-carrier-protein] reductase FabG	Rv1483	P9WGT3	0.432	MAB_2723c	B1MC31	0.456
	69	+		Lipid metabolism	A0A0H3CRR3	ECL_03683	Non-Essential	3-ketoacyl-CoA thiolase	Rv0243	O86361	0.369	MAB_1002	B1MJD6	0.416
	70	+		Metabolism of cofactors and vitamins	A0A0H3CF11	ECL_00900	Non-Essential	Dephospho-CoA kinase	Rv1631	P9WPA3	0.346	MAB_2298	B1MAV8	0.405
	71	+		Metabolism of cofactors and vitamins	A0A0H3CFS2	ECL_01173	Non-Essential	6,7-dimethyl-8-ribityllumazine synthase	Rv1416	P9WHE9	0.441	MAB_2795c	B1MCA3	0.441
	72	+		Metabolism of cofactors and vitamins	A0A0H3CFW7	ECL_00609	Non-Essential	NmrA family protein	Rv2932	P9WQE5	0.344	MAB_3000	B1MCV7	0.249
	73	+		Metabolism of cofactors and vitamins	A0A0H3CH24	ECL_00295	Non-Essential	Chorismate pyruvate-lyase
	74	+		Metabolism of cofactors and vitamins	A0A0H3CMU8	ECL_02952	Non-Essential	Molybdenum cofactor biosynthesis protein B	Rv0984	O53897	0.318	MAB_1079	B1MK77	0.378
	75	+		Metabolism of cofactors and vitamins	A0A0H3CQH6	ECL_04345	Non-Essential	NADPH quinone reductase	Rv0182c	P9WGG5	0.243	MAB_4553	B1MKX7	0.301
	76	+		Metabolism of cofactors and vitamins	A0A0H3CRX1	ECL_03748	Non-Essential	Pyridoxal kinase
	77	+		Metabolism of cofactors and vitamins	A0A0H3CT84	ECL_04947	Non-Essential	Protoporphyrinogen IX dehydrogenase
	78		+	Metabolism of cofactors and vitamins	A0A0H3CLJ1	ECL_02950	Non-Essential	Molybdopterin synthase sulfur carrier subunit	Rv3112	L7N6B4	0.354	-
	79		+	Metabolism of cofactors and vitamins	A0A0H3CPE5	ECL_04276	Non-Essential	Glutathione synthetase	Rv2510c	I6Y0X6	0.333	MAB_1534	B1MMQ7	0.225
	80	+	+	Nucleotide metabolism	A0A0H3CFD7	ECL_00785	Non-Essential	Nucleotidase
	81	+		Nucleotide metabolism	A0A0H3CEW4	ECL_00113	Non-Essential	Guanylate kinase	Rv1389	P9WKE9	0.37	MAB_2823c	B1MCD1	0.407
	82	+		Nucleotide metabolism	A0A0H3CFI1	ECL_01068	Non-Essential	Xanthine-guanine phosphoribosyltransferase
	83	+		Nucleotide metabolism	A0A0H3CIK7	ECL_02171	Non-Essential	NADP-dependent 3-hydroxy acid dehydrogenase YdfG	Rv0484c	P9WGR5	0.388	MAB_4060	B1MHQ3	0.361
	84	+		Nucleotide metabolism	A0A0H3CJJ0	ECL_02486	Non-Essential	CTP synthase (glutamine hydrolyzing)	Rv1699	P9WHK7	0.268	MAB_2364	B1MB24	0.277
	85	+		Nucleotide metabolism	A0A0H3CK63	ECL_02744	Non-Essential	Cytidylate kinase (CK)	Rv1712	P9WPA9	0.407	MAB_2371	B1MB31	0.425
	86	+		Nucleotide metabolism	A0A0H3CN29	ECL_03774	Non-Essential	Phosphoribosylaminoimidazole-succinocarboxamide synthase	Rv0780	P9WHN1	0.297	MAB_0689	B1MHW4	0.297
	87	+		Nucleotide metabolism	A0A0H3CP67	ECL_03860	Non-Essential	Nucleoside diphosphate kinase ndk	Rv2445c	P9WJH7	0.466	MAB_1606	B1MMX9	0.443
	88		+	Nucleotide metabolism	A0A0H3CKK4	ECL_02300	Non-Essential	Adenosine deaminase	Rv3313c	P63907	0.3	MAB_3670c	B1MFZ9	0.3
	89	+		Peptidases and inhibitors	A0A0H3CG69	ECL_00721	Non-Essential	ATP-dependent Clp protease proteolytic subunit	Rv2461c	P9WPC5	0.397	MAB_1581	B1MMV4	0.371
	90	+		Peptidases and inhibitors	A0A0H3CID0	ECL_01471	Non-Essential	Carboxy-terminal protease
	91	+		Peptidases and inhibitors	A0A0H3CS60	ECL_04557	Essential	ATP-dependent zinc metalloprotease FtsH	Rv3610c	P9WQN3	0.478	MAB_0533	B1MGU8	0.477
	92	+		Peptidases and inhibitors	A0A0H3CSI9	ECL_05045	Non-Essential	ATP-dependent protease subunit HslV	Rv2110c	P9WHT9	0.306	MAB_2172	B1MAI2	0.302
	93		+	Peptidases and inhibitors	A0A0H3CLH7	ECL_02464	Non-Essential	Protease 4	Rv0724	P95072	0.347	MAB_3789c	B1MGB9	0.354
	94	+	+	Signaling and cellular processes	A0A0H3CIT2	ECL_01487	Non-Essential	PTS system mannose-specific EIIAB component	Rv3610c	P9WQN3	0.253	MAB_0533	B1MGU8	0.26
	95	+	+	Signaling and cellular processes	A0A0H3CKX4	ECL_02740	Non-Essential	Lipid transporter ATP-binding/permease protein	Rv1272c	P9WQJ3	0.335	MAB_1414c	B1MLS3	0.318
	96	+	+	Signaling and cellular processes	A0A0H3CP16	ECL_04129	Non-Essential	Serine transporter	Rv1704c	O33203	0.231	MAB_3866c	B1MGJ5	0.193
	97	+	+	Signaling and cellular processes	A0A0H3CQ30	ECL_04510	Non-Essential	Threonine/serine transporter TdcC	Rv2127	P9WQM9	0.213	MAB_2914	B1MCM1	0.183
	98	+	+	Signaling and cellular processes	A0A0H3CR42	ECL_04932	Non-Essential	C4-dicarboxylate transport protein	Rv2443	P71906	0.459	MAB_2938	B1MCP5	0.471
	99	+	+	Signaling and cellular processes	A0A0H3CPE9	ECL_04281	Non-Essential	YggT family protein	Rv0713	I6WZ58	0.293	MAB_1458	B1MLW7	0.324
	100	+		Signaling and cellular processes	A0A0H3CLL3	ECL_02504	Non-Essential	DNA-binding transcriptional regulator PhoP	Rv1027c	P9WGN1	0.376	MAB_3250c	B1MDK7	0.376
	101	+		Signaling and cellular processes	A0A0H3CGF6	ECL_01169	Non-Essential	Nucleoside-specific channel-forming protein Tsx
	102	+		Signaling and cellular processes	A0A0H3CGJ5	ECL_00852	Non-Essential	LPS-assembly protein LptD
	103	+		Signaling and cellular processes	A0A0H3CGN8	ECL_00892	Essential	Cell division protein FtsZ	Rv2150c	P9WN95	0.468	MAB_2009	B1MP40	0.471
	104	+		Signaling and cellular processes	A0A0H3CHF3	ECL_01160	Non-Essential	Alkyl hydroperoxide reductase C	Rv2428	P9WQB7	0.394	MAB_4408c	B1MJX1	0.424
	105	+		Signaling and cellular processes	A0A0H3CHU8	ECL_01166	Non-Essential	Protein-export membrane protein SecF	Rv2586c	P9WGN9	0.268	MAB_2879c	B1MCI7	0.27
	106	+		Signaling and cellular processes	A0A0H3CIH9	ECL_01402	Non-Essential	Flagellar motor protein MotA	Rv3331	L0TDU1	0.214	MAB_0692c	B1MHW7	0.321
	107	+		Signaling and cellular processes	A0A0H3CIQ1	ECL_01623	Non-Essential	Nitrate reductase 1, beta subunit	Rv1162	O06560	0.543	MAB_1327	B1MLI8	0.328
	108	+		Signaling and cellular processes	A0A0H3CK16	ECL_02689	Non-Essential	Outer membrane protein A (Outer membrane porin A)	Rv0899	P9WIU5	0.309	MAB_3950c	B1MHE3	0.356
	109	+		Signaling and cellular processes	A0A0H3CKZ6	ECL_02994	Non-Essential	Tol-Pal system protein TolQ
	110	+		Signaling and cellular processes	A0A0H3CLF9	ECL_02920	Non-Essential	Glutamine ABC transporter periplasmic protein	Rv0411c	P96257	0.258	MAB_0277c	B1MFH7	0.265
	111	+		Signaling and cellular processes	A0A0H3CLK4	ECL_03222	Non-Essential	Flagellar assembly protein FliH
	112	+		Signaling and cellular processes	A0A0H3CM98	ECL_02916	Non-Essential	Outer membrane protein X
	113	+		Signaling and cellular processes	A0A0H3CN35	ECL_02440	Non-Essential	DNA-binding transcriptional activator OsmE
	114	+		Signaling and cellular processes	A0A0H3CN97	ECL_03854	Non-Essential	Outer membrane protein assembly factor BamB
	115	+		Signaling and cellular processes	A0A0H3CNJ7	ECL_03220	Non-Essential	Flagellar M-ring protein
	116	+		Signaling and cellular processes	A0A0H3CNY4	ECL_04089	Non-Essential	Murein hydrolase activator NlpD	Rv0950c	P71560	0.295	MAB_1055c	B1MJI9	0.283
	117	+		Signaling and cellular processes	A0A0H3CP19	ECL_03521	Non-Essential	Transcriptional regulatory protein RcsB	Rv0844c	P9WGM5	0.279	MAB_1522	B1MMP6	0.275
	118	+		Signaling and cellular processes	A0A0H3CPZ1	ECL_03747	Non-Essential	Glucose-specific PTS system component
	119	+		Signaling and cellular processes	A0A0H3CR75	ECL_03473	Non-Essential	Multiphosphoryl transfer protein
	120	+		Signaling and cellular processes	A0A0H3CRV6	ECL_04825	Essential	Cell division ATP-binding protein FtsE	Rv3102c	O05779	0.486	MAB_3475c	B1MEU5	0.481
	121	+		Signaling and cellular processes	A0A0H3CSE5	ECL_03943	Non-Essential	Signal recognition particle protein	Rv2916c	P9WGD7	0.511	MAB_3237c	B1MDJ4	0.471
	122	+		Signaling and cellular processes	A0A0H3CSW8	ECL_04826	Essential	Signal recognition particle receptor FtsY	Rv2921c	P9WGD9	0.407	MAB_3241c	B1MDJ8	0.407
	123	+		Signaling and cellular processes	A0A0H3CTS0	ECL_05132	Non-Essential	Ribose transport system ATP-binding protein	Rv3663c	I6Y482	0.256	MAB_0429	B1MFX8	0.275
	124	+		Signaling and cellular processes	D5CHY0	ECL_00980	Non-Essential	Outer membrane protein assembly factor BamA
	125		+	Signaling and cellular processes	A0A0H3CFT1	ECL_01188	Non-Essential	Cytochrome bo(3) ubiquinol oxidase subunit 1	Rv3043c	P9WP71	0.445	MAB_2617c	B1MBS7	0.456
	126		+	Signaling and cellular processes	A0A0H3CKP8	ECL_02189	Non-Essential	Anaerobic dimethyl sulfoxide reductase, A subunit	Rv1442	O06817	0.308	MAB_3041	B1MCZ8	0.313
	127		+	Signaling and cellular processes	A0A0H3CKZ9	ECL_02999	Non-Essential	Cytochrome bd-I oxidase subunit I	Rv1623c	L7N662	0.339	MAB_2630	B1MBT9	0.355
	128		+	Signaling and cellular processes	A0A0H3CPU9	ECL_02998	Non-Essential	Cytochrome bd-I oxidase subunit II	Rv1622c	O06139	0.328	MAB_2631	B1MBU0	0.367
	129		+	Signaling and cellular processes	A0A0H3CE97	ECL_00368	Non-Essential	Proline/glycine betaine transporter	Rv1200	O05301	0.309	MAB_2263c	B1MAS3	0.393
	130		+	Signaling and cellular processes	A0A0H3CEB3	ECL_00017	Non-Essential	Putative transport protein ECL_00017	Rv1917c	Q79FI9	0.302	MAB_0365c	B1MFR4	0.32
	131		+	Signaling and cellular processes	A0A0H3CEW1	ECL_00233	Non-Essential	Dipeptide transporter	Rv1282c	P9WFZ9	0.351	MAB_0721	B1MHZ5	0.414
	132		+	Signaling and cellular processes	A0A0H3CFD2	ECL_00289	Non-Essential	Maltose/maltodextrin transport system permease protein	Rv2040c	O53484	0.306	MAB_1717c	B1MNA1	0.276
	133		+	Signaling and cellular processes	A0A0H3CFN7	ECL_01133	Non-Essential	Peptide antibiotic transporter SbmA	Rv1819c	P9WQI9	0.202	MAB_1065	B1MJJ9	0.233
	134		+	Signaling and cellular processes	A0A0H3CHL1	ECL_01828	Non-Essential	Zinc transport protein ZntB	Rv1239c	O50455	0.216	MAB_4693	B1MLB6	0.309
	135		+	Signaling and cellular processes	A0A0H3CHT1	ECL_00536	Non-Essential	C4-dicarboxylate transporter	Rv0280	P9WI45	0.191	MAB_0809c	B1MI82	0.333
	136		+	Signaling and cellular processes	A0A0H3CI36	ECL_00658	Non-Essential	Trehalose(Maltose)-specific PTS system components IIBC	Rv2326c	P9WQI7	0.327	MAB_1713	B1MN86	0.142
	137		+	Signaling and cellular processes	A0A0H3CIE2	ECL_01486	Non-Essential	PTS system, mannose-specific IIC component	Rv2846c	P9WJY5	0.194	MAB_4500	B1MK62	0.306
	138		+	Signaling and cellular processes	A0A0H3CJS8	ECL_01262	Non-Essential	Putative ABC transporter ATP-binding protein YbbA	Rv0986	P9WQK1	0.438	MAB_4671c	B1ML94	0.384
	139		+	Signaling and cellular processes	A0A0H3CPH2	ECL_03532	Non-Essential	sn-glycerol-3-phosphate transporter	Rv3476c	I6XHB8	0.206	MAB_2263c	B1MAS3	0.216
	140		+	Signaling and cellular processes	A0A0H3CQ26	ECL_03074	Non-Essential	C4-dicarboxylate transporter DcuC	Rv1557	P9WJU9	0.31	MAB_0987c	B1MJC3	0.207
	141		+	Signaling and cellular processes	A0A0H3CRM0	ECL_04740	Non-Essential	Protein TsgA homolog	Rv1634	P9WJX3	0.216	MAB_2613	B1MBS3	0.227
	142		+	Signaling and cellular processes	A0A0H3CTB2	ECL_04977	Non-Essential	Magnesium transport protein CorA	Rv1239c	O50455	0.251	MAB_1378c	B1MLN7	0.238
	143		+	Signaling and cellular processes	A0A0H3CU89	ECL_04677	Non-Essential	Protein translocase subunit SecY	Rv0732	P9WGN3	0.426	MAB_3784c	B1MGB4	0.436
	144	+	+	Uncharacterized protein	A0A0H3CN45	ECL_03047	Non-Essential	Apolipoprotein N-acyltransferase	Rv2051c	O53493	0.275	MAB_2206	B1MAL6	0.25
	145	+		Uncharacterized protein	A0A0H3CFS8	ECL_01183	Non-Essential	UPF0234 cyclic-di-GMP-binding protein	Rv0566c	P9WFK9	0.435	MAB_3912	B1MHA5	0.41
	146	+		Uncharacterized protein	A0A0H3CEP7	ECL_00789	Non-Essential	Patatin	Rv3239c	O05884	0.289	-
	147	+		Uncharacterized protein	A0A0H3CF94	ECL_00740	Non-Essential	Putative aldehyde dehydrogenase	Rv0234c	P9WNX9	0.432	MAB_4322	B1MJN7	0.459
	148	+		Uncharacterized protein	A0A0H3CGK8	ECL_01229	Non-Essential	Inner membrane protein
	149	+		Uncharacterized protein	A0A0H3CGZ2	ECL_01590	Essential	Stress-induced protein YchH
	150	+		Uncharacterized protein	A0A0H3CH21	ECL_01008	Non-Essential	Hypothetical protein
	151	+		Uncharacterized protein	A0A0H3CHV0	ECL_00556	Non-Essential	Fumarate reductase subunit C	Rv1554	P9WNB7	0.366	-
	152	+		Uncharacterized protein	A0A0H3CHV1	ECL_01915	Non-Essential	OsmC family protein	-			MAB_0924c	B1MJ60	0.37
	153	+		Uncharacterized protein	A0A0H3CI09	ECL_00626	Non-Essential	Gamma-glutamylcyclotransferase AIG2-like domain-containing protein
	154	+		Uncharacterized protein	A0A0H3CJ43	ECL_01005	Non-Essential	NADP-dependent oxidoreductase domain-containing protein	Rv2971	P9WQA5	0.396	MAB_1528c	B1MMQ2	0.405
	155	+		Uncharacterized protein	A0A0H3CK15	ECL_02091	Non-Essential	FMN dependent NADH:quinone oxidoreductase
	156	+		Uncharacterized protein	A0A0H3CL21	ECL_03029	Non-Essential	AB hydrolase-1 domain-containing protein	Rv0045c	I6XU97	0.242	MAB_1169	B1MKG5	0.251
	157	+		Uncharacterized protein	A0A0H3CLL8	ECL_02681	Non-Essential	Putative CoA-binding protein	-			MAB_4533	B1MKV7	0.515
	158	+		Uncharacterized protein	A0A0H3CMK7	ECL_03011	Non-Essential	Succinate dehydrogenase cytochrome b556 subunit
	159	+		Uncharacterized protein	A0A0H3CMM5	ECL_03031	Non-Essential	Flavodoxin
	160	+		Uncharacterized protein	A0A0H3CMZ6	ECL_02982	Non-Essential	2,3-bisphosphoglycerate-dependent phosphoglycerate mutase	Rv0489	P9WIC9	0.506	MAB_4049c	B1MHP2	0.545
	161	+		Uncharacterized protein	A0A0H3CNT6	ECL_04029	Non-Essential	Fructose-1-phosphatase	Rv3400	P9WKZ7	0.266	MAB_2130	B1MPG0	0.287
	162	+		Uncharacterized protein	A0A0H3CNZ6	ECL_04104	Non-Essential	Phosphoadenosine 5'-phosphosulfate reductase	Rv2392	P9WIK3	0.303	MAB_1661c	B1MN34	0.332
	163	+		Uncharacterized protein	A0A0H3CPI0	ECL_04318	Non-Essential	Putative S-transferase
	164	+		Uncharacterized protein	A0A0H3CPL7	ECL_04359	Non-Essential	Esterase YqiA
	165	+		Uncharacterized protein	A0A0H3CQJ4	ECL_03952	Non-Essential	Coenzyme Q-binding protein COQ10 START domain-containing protein
	166	+		Uncharacterized protein	A0A0H3CQT0	ECL_04012	Non-Essential	Hypothetical protein
	167	+		Uncharacterized protein	A0A0H3CRP9	ECL_03668	Non-Essential	Aspartate-semialdehyde dehydrogenase	Rv3708c	P9WNX5	0.326	MAB_0344	B1MFP3	0.32
	168	+		Uncharacterized protein	A0A0H3CS87	ECL_03878	Non-Essential	Iron-sulfur cluster assembly scaffold protein IscU	Rv1465	O53156	0.229	MAB_4674c	B1ML97	0.295
	169	+		Uncharacterized protein	A0A0H3CSF4	ECL_03953	Non-Essential	SsrA-binding protein	Rv3100c	P9WGD3	0.433	MAB_3473c	B1MEU3	0.407
	170	+		Uncharacterized protein	A0A0H3CSG7	ECL_04636	Non-Essential	Alcohol dehydrogenase	Rv0149	P96826	0.277	MAB_4603c	B1ML27	0.257
	171	+		Uncharacterized protein	A0A0H3CTL5	ECL_05067	Non-Essential	Superoxide dismutase	Rv3846	P9WGE7	0.431	MAB_3957	B1MHF0	0.442
	172		+	Uncharacterized protein	A0A0H3CI32	ECL_01256	Non-Essential	Protein QmcA	Rv1488	P9WPR9	0.386	MAB_2718c	B1MC26	0.394
	173		+	Uncharacterized protein	A0A0H3CHV7	ECL_01176	Non-Essential	Aldo/keto reductase	Rv2298	P9WQA7	0.34	MAB_4120c	B1MIH2	0.368
	174		+	Uncharacterized protein	A0A0H3CIA2	ECL_00728	Non-Essential	Aldehyde dehydrogenase	Rv0223c	I6X8S7	0.421	MAB_4484	B1MK46	0.421
	175		+	Uncharacterized protein	A0A0H3CNB1	ECL_03520	Non-Essential	Phosphotransferase RcsD
	176		+	Uncharacterized protein	A0A0H3CN46	ECL_03239	Non-Essential	Hypothetical protein
		The Essentiality of each E. cloacae ATCC 23355 gene was checked using the Tables S3-S4 from Guérin et al. Front Microbiol (2020) 11, DOI: 10.3389/fmicb.2020.01609, and supplementary table from Ghomi et al. bioRxiv 2022.10.20.512852; doi: https://doi.org/10.1101/2022.10.20.512852
		Highlighted in bright orange are the 15 proteins enriched from CC-ABPP experiments with both probes from E. cloacae culture
		Highlighted in blue are M. tuberculosis and/or M. abscessus orthologs previously identified from ABPP experiments with the OX & CyC

## Sheet: Table S6
Table S6.	CyC32yne target proteins identified from P. aeruginosa PAO1 lysate through CC-ABPP by LC-ESI-MS/MS analysis by applying a p-value <0.05 and a fold change (Log2) ≥1.0
						E. cloacae ortholog
	Index	Pathways	Protein IDs	Gene names	Essentiality	ECL numbers	sequence identity	overlap	-Log(p-value)	Fold Change (Log2)	Unique peptides	Unique Sequence coverage [%]	Score	Intensity	MS/MS count	Protein names
	1	Amino acid metabolism	Q9I340	PA1685	Non-Essential	ECL_03087	0.538	210	7.79418	1.3521	3	17.8	120.33	81765000	39	Enolase-phosphatase E1 mtnC
	2	Carbohydrate metabolism	Q9HV37	PA4771	Non-Essential	ECL_00160	0.873	379	5.60425	1.29191	4	11.5	8.8785	33798000	10	L-lactate dehydrogenase
	3	Cellular Processes	Q51487	PA0427	Essential	ECL_00053	0.431	464	4.25767	2.4744	6	14.8	47.008	94305000	35	Outer membrane protein OprM
	4	Cellular Processes (Bacterial chemotaxis)	G3XD24	PA4309	Non-Essential	ECL_01608	0.288	632	4.10235	1.42204	2	3.3	23.866	24863000	15	Methyl-accepting chemotaxis protein PctA
	5	Cellular Processes (Bacterial chemotaxis)	G3XDA3	PA2561	Non-Essential				2.29957	1.21011	2	4.9	2.3631	40639000	2	Methyl-accepting chemotaxis protein CtpH
	6	Cellular Processes (Biofilm formation)	Q51559	PA3479	Non-Essential				2.40315	1.08332	2	6.8	4.0082	17443000	11	rhamnosyltransferase subunit A rhlA
	7	Cellular Processes (Flagellar assembly)	P72151	PA1092	Non-Essential	ECL_03284	0.392	520	2.31797	1.0128	16	41.4	323.31	1276100000	196	B-type flagellin fliC
	8	Energy metabolism	Q9HT17	PA5557	Essential	ECL_05146	0.478	178	5.71612	3.10863	4	27	20.689	207700000	37	ATP synthase subunit delta atpH
	9	Genetic Information Processing	Q9HXP9	PA3745	Non-Essential	ECL_03942	0.63	81	9.30431	2.32769	3	42.2	138.87	559080000	73	Small ribosomal subunit protein bS16 rpsP
	10	Genetic Information Processing	Q9I5V3	PA0584	Non-Essential	ECL_04382	0.591	406	3.34825	2.19106	2	7.8	2.3911	70132000	7	tRNA nucleotidyltransferase
	11	Genetic Information Processing	Q9I5G4	PA0774	Non-Essential	ECL_01427	0.557	314	4.74389	1.88574	2	8.4	3.4413	37068000	38	tRNA U34 carboxymethyltransferase cmoB
	12	Genetic Information Processing	Q9HWF2	PA4246	Essential	ECL_04680	0.771	166	4.75707	1.39981	6	50	213.34	1351000000	116	Small ribosomal subunit protein uS5 rpsE
	13	Genetic Information Processing	Q9HWF8	PA4240	Essential	ECL_04674	0.806	129	5.33938	1.22734	7	60.5	299.17	686140000	71	Small ribosomal subunit protein uS11 rpsK
	14	Genetic Information Processing	O52761	PA4237	Essential	ECL_04671	0.788	118	7.24555	1.07063	5	41.9	20.491	612870000	56	Large ribosomal subunit protein bL17 rplQ
	15	Genetic Information Processing	Q9HWE7	PA4251	Essential	ECL_04685	0.685	178	2.81379	1.05506	8	43	83.366	852310000	119	Large ribosomal subunit protein uL5 rplE
	16	Genetic Information Processing	P30718	PA4385	Essential	ECL_00541	0.796	548	8.82191	1.92642	33	60.1	323.31	19913000000	1087	Chaperonin GroEL
	17	Genetic information processing	Q9I2U2	PA1800	Essential	ECL_01194	0.507	426	5.34363	3.30502	15	38.5	239.55	539340000	117	Trigger factor tig
	18	Glycan biosynthesis and metabolism	Q9HVD1	PA4661	Non-Essential				19.9593	5.74982	5	39.3	323.31	1258500000	116	Lipid A deacylase PagL
	19	Lipid metabolism	O54438	PA2967	Essential	ECL_02543	0.642	246	3.59812	1.47898	8	36.8	80.252	285330000	59	3-oxoacyl-[acyl-carrier-protein] reductase FabG
	20	Lipid metabolism	Q9HZY8	PA2856	Non-Essential	ECL_01261	0.477	193	8.79022	3.38417	2	12.9	28.28	73577000	30	acyl-CoA thioesterase
	21	Lipid metabolism	Q9HUK8	PA4957	Essential	ECL_00561	0.547	276	7.53121	1.68665	4	19.4	15.74	122860000	48	Phosphatidylserine decarboxylase proenzyme psd
	22	Metabolism of cofactors and vitamins	Q9I4S5	PA1049	Non-Essential	ECL_02317	0.427	213	4.21228	1.01584	12	61.4	323.31	888010000	137	Pyridoxine/pyridoxamine 5'-phosphate oxidase pdxH
	23	Metabolism of other amino acids	Q9HV68	PA4731	Non-Essential	ECL_00943	0.566	122	3.76445	1.04051	1	11.9	58.499	14810000	10	Aspartate 1-decarboxylase panD
	24	Nucleotide metabolism	Q9HVE6	PA4646	Non-Essential	ECL_03788	0.688	208	3.04416	2.78653	2	7.5	2.202	114240000	4	Uracil phosphoribosyltransferase upp
	25	Nucleotide metabolism	Q59636	PA3807	Non-Essential	ECL_03860	0.629	143	9.45012	2.00494	6	52.4	169.28	1420800000	173	Nucleoside diphosphate kinase ndk
	26	Nucleotide metabolism	Q9HXV4	PA3686	Non-Essential	ECL_01245	0.636	214	4.307	1.06136	6	29.3	10.283	113460000	35	Adenylate kinase adk
	27	Nucleotide metabolism	Q04633	PA1543	Non-Essential	ECL_01240	0.459	170	1.67938	1.02948	2	13.2	4.2005	29404000	8	Adenine phosphoribosyltransferase apt
	28	Peptidases and inhibitors	G3XD20	PA0766	Non-Essential	ECL_00965	0.38	479	2.50138	2.42439	3	9.5	124.5	254590000	31	serine protease MucD
	29	Peptidases and inhibitors	Q9I2U1	PA1801	Non-Essential	ECL_01195	0.702	208	8.5689	1.76774	4	26.3	21.432	307570000	32	ATP-dependent Clp protease proteolytic subunit 1 clpP1
	30	Peptidases and inhibitors	Q9HYZ3	PA3247	Non-Essential				4.38858	1.08717	2	2.1	2.1629	277100000	21	Probable M18 family aminopeptidase 2 apeB
	31	Protein phosphatases and associated proteins	Q9I3C5	PA1596	Non-Essential	ECL_01244	0.609	624	4.10579	1.05021	27	53.6	323.31	2181700000	258	Chaperone protein HtpG
	32	Signaling and cellular processes	Q9I5U2	PA0595	Non-Essential	ECL_00852	0.306	797	7.61925	3.62479	12	17	134.23	184420000	54	LPS-assembly protein LptD
	33	Signaling and cellular processes	O33407	PA5112	Non-Essential				5.5105	1.85542	3	5.6	6.0179	27412000	7	Esterase EstA
	34	Signaling and cellular processes	P33641	PA4545	Non-Essential	ECL_03927	0.404	240	6.51384	1.52649	2	6.2	6.7604	21639000	15	Outer membrane protein assembly factor BamD
	35	Signaling and cellular processes (Transporters)	P32722	PA0958	Non-Essential				5.04853	1.41688	8	24.6	323.31	346480000	63	Porin D oprD
	36	Signaling and cellular processes (Transporters)	Q9I273	PA2042	Non-Essential	ECL_04490	0.704	405	1.65507	1.05199	3	8.8	25.317	67703000	16	Serine/threonine transporter SstT
	The Essentiality of each P. aeruginosa PAO1 gene was checked using the essential genes database (DEG)					https://tubic.org/deg/public/index.php/index
	Orthologs also captured from E. cloacae ATCC 23355 culture
